# Supplementary material for: Stress Corrosion Cracking of 316L Stainless Steel Additively Manufactured with Sinter-Based Material Extrusion
Source: Materials (Basel). 2023 May 26;16(11):4006. doi: 10.3390/ma16114006 (PMC10254149; doi:10.3390/ma16114006)
Supplement: Supplementary file 1 [file materials-16-04006-s001.zip]

Archive with 1 entries (1 files):
- materials-2405940-supplementary.mpg
